# Supplementary material for: Thermodynamic Properties of the First-Generation Hybrid Dendrimer with “Carbosilane Core/Phenylene Shell” Structure
Source: Entropy (Basel). 2021 Nov 23;23(12):1557. doi: 10.3390/e23121557 (PMC8700160; doi:10.3390/e23121557)
Supplement: Supplementary file 1 [file entropy-23-01557-s001.zip]

Archive with 1 entries (1 files):
- entropy-1456102-supplementary.pdf
